# Supplementary material for: Diarrhea in suckling lambs is associated with changes in gut microbiota, serum immunological and biochemical parameters in an intensive production system
Source: Front Microbiol. 2022 Nov 17;13:1020657. doi: 10.3389/fmicb.2022.1020657 (PMC9712182; doi:10.3389/fmicb.2022.1020657)
Supplement: Supplementary file 3 [file Table_1.XLSX]

## Sheet: Sheet1
Supplementary Table 1. Ingredient list of the lamb opening feed
Item	Component proportion
CP	≥18.0
CF	≤6.0
Ash	≤8.0
Ca	0.5~1.5
P	≥0.45
Nacl	0.3~1.5
Lys	≥1.20
H2O	≤14.0
Ingredients include corn, soybean meal, germ meal, bran, feed grade calcium phosphate, sodium chloride, vitamin A, vitamin D3, vitamin E, vitamin K3, biotin, nicotinamide, feed grade copper sulfate, ferrous sulfate, zinc sulfate, manganese sulfate, sodium selenite, potassium iodide, cobalt chloride, sodium hydrogen phosphate, etc.
